# Supplementary material for: Information sources, awareness and preventive health behaviors in a population at risk of Arsenic exposure: The role of gender and social networks
Source: PLoS One. 2017 Oct 9;12(10):e0186130. doi: 10.1371/journal.pone.0186130 (PMC5633188; doi:10.1371/journal.pone.0186130)
Supplement: S2 Supporting Information — (XLSX) [file pone.0186130.s002.xlsx]

## Sheet: att_paracatu_2013_11_27_stat460
AMPCT	PSF_Microarea	id	3_RPN_P	3_RPN_Pconfia	3_RPN_F	3_RPN_Fconfia	3_RPN_M	3_RPN_Mconfia	Sexo	Nascimento	idade	idade cat	Escolaridade	escolaridade cat	Ocup_Atual	Renda_Fam	renda cat	Trab_Miner	Temp_Trab_Miner	Temp_Paracatu	Awareness	Adoption	2a_Radio	2a_Radio_Confianca	2b_Jornal	2b_Jornal_Confianca	2c_TV	2c_TV_confianca	2d_Internet	2d_Internet_confianca
AM	AM_MC1	AMMC1028	2	2	1	1	1	1	F	1968	44	41\50	5	F1\9	Dona de casa	2	500\1500	0	0	38	1	0	1	1	1	1	1	1	0
AM	AM_MC1	AMMC1010	0	0	0	0	0	0	M	1952	60	51\60	3	F1\9	Pescador	2	500\1500	0	0	60	0	0	0		0		0		0
AM	AM_MC1	AMMC1012	0	0	0	0	0	0	F	1942	70	61\70	3	F1\9	Dona de casa	2	500\1500	0	0	20	0	0	0		0		0		0
AM	AM_MC1	AMMC1013	0	0	0	0	0	0	F	1975	37	31\40	8	F1\9	Dona de casa	2	500\1500	0	0	37	0	0	0		0		0		0
AM	AM_MC1	AMMC1026	5	5	4	4	1	1	F	1977	35	31\40	3	F1\9	Dona de casa	2	500\1500	0	0	35	1	0	0		0		0		0
AM	AM_MC1	AMMC1009	0	0	0	0	0	0	F	1988	24	18\30	3	F1\9	Auxiliar de Producao	2	500\1500	0	0	23	0	0	0		0		0		0
AM	AM_MC1	AMMC1023	5	5	3	3	2	2	F	1991	21	18\30	11	M10\12	Professora	2	500\1500	0	0	20	1	1	0		0		0		0
AM	AM_MC1	AMMC1008	0	0	0	0	0	0	M	1959	53	51\60	1	F1\9	Aposentado	2	500\1500	1	108	53	0	0	0		0		0		0
AM	AM_MC1	AMMC1005	0	0	0	0	0	0	M	1953	59	51\60	0	0	Aposentado	2	500\1500	0	0	30	0	0	0		0		0		0
AM	AM_MC1	AMMC1031	3	0	1	0	2	0	M	1985	27	18\30	11	M10\12	Microempreendedor	2	500\1500	1	13	22	1	0	0		0		1	0	0
AM	AM_MC1	AMMC1027	8	8	6	6	2	2	F	1961	51	51\60	4	F1\9	Dona de casa	2	500\1500	0	0	25	1	1	0		0		0		0
AM	AM_MC1	AMMC1002	0	0	0	0	0	0	F	1965	47	41\50	2	F1\9	Bar	1	\500	0	0	47	1	1	0		0		0		0
AM	AM_MC1	AMMC1029	3	3	2	2	1	1	F	1983	29	18\30	10	M10\12	Autonoma	2	500\1500	1	6	28	1	0	1	0	0		0		0
AM	AM_MC1	AMMC1021	0	0	0	0	0	0	M	1972	40	31\40	1	F1\9	Pedreiro	2	500\1500	0	0	37	0	0	0		0		0		0
AM	AM_MC1	AMMC1020	0	0	0	0	0	0	F	1992	20	18\30	11	M10\12	Cabelereira	2	500\1500	0	0	20	0	0	0		0		1	1	0
AM	AM_MC1	AMMC1030	7	1	3	0	4	1	F	1972	40	31\40	15	S13\	Auxiliar de Servicos Gerais	3	1500\3000	0	0	40	1	0	1	1	1	1	1	1	0
AM	AM_MC1	AMMC1014	0	0	0	0	0	0	F	1989	23	18\30	11	M10\12	Desempregada	2	500\1500	1	6	22	1	0	0		0		1	0	0
AM	AM_MC1	AMMC1003	0	0	0	0	0	0	F	1955	57	51\60	2	F1\9	Diarista	1	\500	0	0	57	1	1	0		0		0		0
AM	AM_MC1	AMMC1032	3	2	2	1	1	1	M	1992	20	18\30	14	S13\	Estudante	3	1500\3000	0	0	20	0	0	0		0		0		0
AM	AM_MC1	AMMC1019	0	0	0	0	0	0	F	1946	66	61\70	1	F1\9	Aposentada	1	\500	0	0	66	1	0	0		0		0		0
AM	AM_MC1	AMMC1004	0	0	0	0	0	0	F	1980	32	31\40	5	F1\9	Diarista	1	\500	0	0	30	1	0	0		0		0		0
AM	AM_MC1	AMMC1001	8	8	7	7	1	1	F	1962	50	41\50	1	F1\9	Do lar	2	500\1500	0	0	20	1	1	0		0		1	0	0
AM	AM_MC1	AMMC1025	2	2	1	1	1	1	F	1942	70	61\70	5	F1\9	Aposentada	2	500\1500	0	0	50	1	0	0		0		1	0	0
AM	AM_MC1	AMMC1015	0	0	0	0	0	0	F	1965	47	41\50	5	F1\9	Dona de casa	2	500\1500	1	6	42	1	0	0		0		0		0
AM	AM_MC1	AMMC1016	0	0	0	0	0	0	F	1961	51	51\60	8	F1\9	Servicos Gerais	2	500\1500	0	0	49	1	0	1	1	0		1	1	0
AM	AM_MC1	AMMC1011	0	0	0	0	0	0	F	1955	57	51\60	5	F1\9	Servidora Publica	2	500\1500	0	0	57	0	0	0		0		0		0
AM	AM_MC1	AMMC1024	9	9	4	4	5	5	F	1960	52	51\60	5	F1\9	Dona de casa	2	500\1500	0	0	51	1	1	1	0	1	1	1	1	0
AM	AM_MC1	AMMC1006	0	0	0	0	0	0	F	1971	41	41\50	4	F1\9	Dona de casa	2	500\1500	0	0	41	1	0	0		0		1	1	0
AM	AM_MC1	AMMC1033	3	3	1	1	2	2	F	1960	52	51\60	3	F1\9	Dona de casa	1	\500	0	0	30	1	0	0		0		0		0
AM	AM_MC1	AMMC1022	0	0	0	0	0	0	F	1947	65	61\70	2	F1\9	Pensionista	1	\500	0	0	30	0	0	0		0		0		0
AM	AM_MC1	AMMC1018	0	0	0	0	0	0	F	1960	52	51\60	5	F1\9	Auxiliar de Politica	1	\500	0	0	25	1	0	0		0		0		0
AM	AM_MC1	AMMC1007	0	0	0	0	0	0	F	1982	30	18\30	2	F1\9	Dona de casa	1	\500	0	0	6	0	0	0		0		0		0
AM	AM_MC1	AMMC1017	0	0	0	0	0	0	F	1944	68	61\70	5	F1\9	Aposentada	1	\500	0	0	40	0	0	0		0		0		0
AM	AM_MC2	AMMC2001	8	8	4	4	4	4	M	1951	61	61\70	7	F1\9	Secretaria de Educacao	2	500\1500	0	0	33	1	0	0		0		0		0
AM	AM_MC2	AMMC2043	0	0	0	0	0	0	F	1958	54	51\60	2	F1\9	Domestica	2	500\1500	0	0	13	1	0	1	0	0		1	0	0
AM	AM_MC2	AMMC2007	6	6	5	5	1	1	F	1965	47	41\50	9	F1\9	Agente de Saude	3	1500\3000	0	0	7	1	0	1	0	0		1	0	0
AM	AM_MC2	AMMC2022	3	3	2	2	1	1	M	1988	24	18\30	11	M10\12	Minerador	2	500\1500	1	8	24	1	0	1	1	1	1	0		0
AM	AM_MC2	AMMC2021	1	1	0	0	1	1	F	1979	33	31\40	7	F1\9	Manicure	2	500\1500	0	0	33	1	0	0		0		0		0
AM	AM_MC2	AMMC2011	0	0	0	0	0	0	M	1993	19	18\30	5	F1\9	Marmoaria	2	500\1500	0	0	19	0	0	0		0		0		0
AM	AM_MC2	AMMC2005	0	0	0	0	0	0	F	1962	50	41\50	0	0	Dona de casa	2	500\1500	0	0	50	0	0	0		0		0		0
AM	AM_MC2	AMMC2035	0	0	0	0	0	0	F	1943	69	61\70	2	F1\9	Do lar	1	\500	0	0	20	0	0	0		0		0		0
AM	AM_MC2	AMMC2027	0	0	0	0	0	0	F	1968	44	41\50	0	0	secretaria do lar	2	500\1500	0	0	44	0	0	0		0		0		0
AM	AM_MC2	AMMC2052	0	0	0	0	0	0	M	1979	33	31\40	11	M10\12	Caldeireiro	3	1500\3000	1	50	33	1	0	0		1	1	1	1	0
AM	AM_MC2	AMMC2030	0	0	0	0	0	0	F	1943	69	61\70	0	0	Dona de casa	1	\500	0	0	78	0	0	0		0		0		0
AM	AM_MC2	AMMC2006	1	1	0	0	1	1	M	1990	22	18\30	4	F1\9	Pedreiro	2	500\1500	0	0	22	0	0	0		0		0		0
AM	AM_MC2	AMMC2019	0	0	0	0	0	0	M	1990	22	18\30	11	M10\12	Desempregado	1	\500	0	0	22	0	0	0		0		0		0
AM	AM_MC2	AMMC2040	0	0	0	0	0	0	F	1992	20	18\30	11	M10\12	Caixa	2	500\1500	0	0	19	0	1	0		0		0		0
AM	AM_MC2	AMMC2036	8	8	5	5	3	3	F	1963	49	41\50	11	M10\12	Comerciante	2	500\1500	0	0	48	0	0	0		0		0		0
AM	AM_MC2	AMMC2014	0	0	0	0	0	0	F	1971	41	41\50	11	M10\12	Dona de casa	4	3000\	0	0	15	0	0	0		0		0		0
AM	AM_MC2	AMMC2003	3	3	1	1	2	2	F	1973	39	31\40	2	F1\9	Servicos Gerais	2	500\1500	0	0	15	1	0	0		0		0		0
AM	AM_MC2	AMMC2024	3	3	3	3	0	0	F	1978	34	31\40	11	M10\12	Cabelereira	2	500\1500	0	0	3	1	0	0		0		1	1	0
AM	AM_MC2	AMMC2018	2	2	0	0	2	2	M	1988	24	18\30	11	M10\12	Promotor de Vendas	4	3000\	0	0	18	1	0	0		0		0		0
AM	AM_MC2	AMMC2032	0	0	0	0	0	0	F	1944	68	61\70	0	0	invalidada	1	\500	0	0	13	1	0	0		0		0		0
AM	AM_MC2	AMMC2039	0	0	0	0	0	0	F	1992	20	18\30	11	M10\12	Auxiliar de Dentista	4	3000\	0	0	20	0	0	0		0		0		0
AM	AM_MC2	AMMC2041	0	0	0	0	0	0	M	1951	61	61\70	4	F1\9	Desempregado	2	500\1500	0	0	12	1	0	0		0		1	0	0
AM	AM_MC2	AMMC2026	5	5	4	4	1	1	M	1965	47	41\50	4	F1\9	Pedreiro	2	500\1500	0	0	46	1	1	0		0		0		0
AM	AM_MC2	AMMC2046	0	0	0	0	0	0	F	1970	42	41\50	11	M10\12	Auxiliar de Escritorio	2	500\1500	0	0	42	1	0	0		0		0		0
AM	AM_MC2	AMMC2044	0	0	0	0	0	0	F	1952	60	51\60	4	F1\9	Diarista	2	500\1500	0	0	12	1	0	0		0		0		0
AM	AM_MC2	AMMC2048	0	0	0	0	0	0	M	1993	19	18\30	11	M10\12	Pintor de Carro	2	500\1500	0	0	18	0	0	0		0		0		0
AM	AM_MC2	AMMC2050	4	4	3	3	1	1	F	1976	36	31\40	6	F1\9	Atendente	2	500\1500	0	0	14	1	1	0		0		0		0
AM	AM_MC2	AMMC2015	0	0	0	0	0	0	F	1973	39	31\40	7	F1\9	Salao	2	500\1500	0	0	39	1	0	0		0		0		0
AM	AM_MC2	AMMC2029	4	4	4	4	1	0	F	1968	44	41\50	5	F1\9	Diarista	2	500\1500	0	0	20	1	0	0		0		0		0
AM	AM_MC2	AMMC2028	0	0	0	0	0	0	M	1970	42	41\50	3	F1\9	Comercio	2	500\1500	0	0	26	1	0	0		0		1	0	0
AM	AM_MC2	AMMC2002	7	7	6	6	1	1	F	1968	44	41\50	6	F1\9	Cabelereira	2	500\1500	0	0	30	1	1	0		0		0		0
AM	AM_MC2	AMMC2033	0	0	0	0	0	0	M	1951	61	61\70	1	F1\9	Aposentado	1	\500	0	0	20	0	0	0		0		0		0
AM	AM_MC2	AMMC2004	4	4	4	4	0	0	F	1954	58	51\60	3	F1\9	Domestica	2	500\1500	0	0	25	1	0	0		0		0		0
AM	AM_MC2	AMMC2016	0	0	0	0	0	0	M	1988	24	18\30	11	M10\12	Secretario da Camara	3	1500\3000	0	0	24	0	0	0		0		0		0
AM	AM_MC2	AMMC2008	0	0	0	0	0	0	M	1937	75	71\80	0	0	Aposentado	2	500\1500	0	0	75	0	0	0		0		0		0
AM	AM_MC2	AMMC2013	0	0	0	0	0	0	F	1983	29	18\30	6	F1\9	Dona de casa	2	500\1500	0	0	28	0	0	0		0		0		0
AM	AM_MC2	AMMC2037	0	0	0	0	0	0	F	1991	21	18\30	8	F1\9	Campanha Politica	2	500\1500	0	0	20	0	0	0		0		0		0
AM	AM_MC2	AMMC2049	6	6	1	1	5	5	M	1947	65	61\70	3	F1\9	Pedreiro	2	500\1500	0	0	64	1	0	1	1	0		0		0
AM	AM_MC2	AMMC2017	0	0	0	0	0	0	M	1939	73	71\80	4	F1\9	aposentado	2	500\1500	0	0	38	0	0	0		0		0		0
AM	AM_MC2	AMMC2038	0	0	0	0	0	0	F	1977	35	31\40	11	M10\12	Operador de Balanca Veicular	2	500\1500	0	0	35	1	1	0		0		0		0
AM	AM_MC2	AMMC2045	0	0	0	0	0	0	F	1984	28	18\30	8	F1\9	Vendedora	2	500\1500	0	0	12	0	0	0		0		0		0
AM	AM_MC2	AMMC2042	4	4	3	3	1	1	F	1991	21	18\30	11	M10\12	comercio	3	1500\3000	0	0	21	1	0	0		0		1	1	1	1
AM	AM_MC2	AMMC2009	0	0	0	0	0	0	F	1981	31	31\40	11	M10\12	Auxiliar Administrativo	3	1500\3000	0	0	0	0	0	0		0		0		0
AM	AM_MC2	AMMC2010	0	0	0	0	0	0	F	1992	20	18\30	8	F1\9	Garconete	2	500\1500	0	0	20	1	0	0		0		0		0
AM	AM_MC2	AMMC2023	0	0	0	0	0	0	F	1945	67	61\70	3	F1\9	Aposentada	1	\500	0	0	56	0	0	0		0		0		0
AM	AM_MC2	AMMC2012	12	12	7	7	5	5	F	1989	23	18\30	12	M10\12	Eletrica Industrial	2	500\1500	1	9	22	1	0	0		1	1	0		0
AM	AM_MC2	AMMC2034	0	0	0	0	0	0	F	1981	31	31\40	1	F1\9	Domestica	1	\500	0	0	31	1	0	0		0		0		0
AM	AM_MC2	AMMC2020	0	0	0	0	0	0	F	1971	41	41\50	5	F1\9	Dona de casa	1	\500	0	0	20	0	0	0		0		0		0
AM	AM_MC2	AMMC2047	0	0	0	0	0	0	F	1982	30	18\30	1	F1\9	Diarista	1	\500	0	0	29	0	0	0		0		0		0
AM	AM_MC2	AMMC2031	0	0	0	0	0	0	F	1970	42	41\50	7	F1\9	Do lar	2	500\1500	0	0	20	1	0	0		0		0		0
AM	AM_MC2	AMMC2025	0	0	0	0	0	0	F	1987	25	18\30	15	S13\	Seguranca do trabalho	2	500\1500	0	0	25	0	0	0		1	0	0		0
AM	AM_MC2	AMMC2051	7	2	5	1	2	0	F	1980	32	31\40	11	M10\12	Campanha Politica	2	500\1500	0	0	21	1	0	1	0	1	1	0		0
AM	AM_MC3	AMMC3009	0	0	0	0	0	0	M	1993	19	18\30	11	M10\12	Estudante	2	500\1500	0	0	19	0	0	0		0		0		1	1
AM	AM_MC3	AMMC3021	0	0	0	0	0	0	F	1942	70	61\70	3	F1\9	Do lar	2	500\1500	0	0	50	0	0	0		0		0		0
AM	AM_MC3	AMMC3032	12	12	10	10	2	2	F	1958	54	51\60	9	F1\9	Do lar	2	500\1500	0	0	52	1	0	0		0		1	1	0
AM	AM_MC3	AMMC3022	0	0	0	0	0	0	F	1968	44	41\50	4	F1\9	Diarista	1	\500	0	0	15	1	0	0		0		0		0
AM	AM_MC3	AMMC3018	0	0	0	0	0	0	M	1948	64	61\70	0	0	Autonomo	1	\500	0	0	35	0	0	0		0		0		0
AM	AM_MC3	AMMC3003	0	0	0	0	0	0	F	1962	50	41\50	11	M10\12	Lanchonete	2	500\1500	0	0	22	1	0	0		0		0		0
AM	AM_MC3	AMMC3030	4	4	3	3	1	1	F	1965	47	41\50	10	M10\12	Vendedora	2	500\1500	0	0	47	1	1	0		0		1	0	0
AM	AM_MC3	AMMC3012	0	0	0	0	0	0	M	1980	32	31\40	10	M10\12	Pedreiro	2	500\1500	0	0	25	0	0	0		0		0		0
AM	AM_MC3	AMMC3017	0	0	0	0	0	0	F	1965	47	41\50	8	F1\9	Do lar	2	500\1500	0	0	46	1	0	0		0		0		0
AM	AM_MC3	AMMC3033	3	0	3	0	0	0	F	1991	21	18\30	11	M10\12	Dona de casa	2	500\1500	0	0	20	1	0	1	0	0		0		0
AM	AM_MC3	AMMC3010	0	0	0	0	0	0	M	1957	55	51\60	0	0	Lavoura	2	500\1500	0	0	15	0	0	0		0		0		0
AM	AM_MC3	AMMC3027	0	0	0	0	0	0	F	1972	40	31\40	7	F1\9	Auxiliar de cozinha	2	500\1500	0	0	16	0	0	0		0		0		0
AM	AM_MC3	AMMC3038	12	12	10	10	2	2	F	1968	44	41\50	6	F1\9	Do lar	2	500\1500	0	0	30	0	0	0		0		0		0
AM	AM_MC3	AMMC3007	0	0	0	0	0	0	F	1926	86	81\90	4	F1\9	Aposentada	2	500\1500	0	0	50	0	0	0		0		0		0
AM	AM_MC3	AMMC3011	0	0	0	0	0	0	F	1927	85	81\90	0	0	Desempregada	2	500\1500	0	0	40	0	0	0		0		0		0
AM	AM_MC3	AMMC3005	0	0	0	0	0	0	M	1993	19	18\30	11	M10\12	Desempregado	4	3000\	0	0	19	0	0	0		0		0		0
AM	AM_MC3	AMMC3029	4	4	1	1	3	3	F	1969	43	41\50	15	S13\	Comerciante	4	3000\	1	48	40	1	0	0		0		0		0
AM	AM_MC3	AMMC3023	0	0	0	0	0	0	M	1989	23	18\30	11	M10\12	Auxiliar	2	500\1500	1	9	22	0	0	0		0		0		0
AM	AM_MC3	AMMC3019	0	0	0	0	0	0	F	1993	19	18\30	10	M10\12	Secretaria	3	1500\3000	0	0	18	0	0	0		0		0		0
AM	AM_MC3	AMMC3036	7	7	5	5	2	2	F	1960	52	51\60	8	F1\9	Costureira	2	500\1500	0	0	23	1	1	0		1	1	0		0
AM	AM_MC3	AMMC3026	0	0	0	0	0	0	F	1937	75	71\80	0	0	Do lar	2	500\1500	0	0	3	0	0	0		0		0		0
AM	AM_MC3	AMMC3034	7	7	4	4	3	3	F	1988	24	18\30	9	F1\9	Do lar	2	500\1500	0	0	24	1	0	1	1	1	1	1	1	0
AM	AM_MC3	AMMC3035	4	3	0	0	4	3	F	1993	19	18\30	11	M10\12	Estudante	3	1500\3000	0	0	19	1	0	0		1	1	0		1	1
AM	AM_MC3	AMMC3020	0	0	0	0	0	0	M	1976	36	31\40	8	F1\9	Eletricista	3	1500\3000	1	6	34	1	0	1	1	1		0		0
AM	AM_MC3	AMMC3015	0	0	0	0	0	0	F	1947	65	61\70	4	F1\9	Dona de casa	3	1500\3000	0	0	64	1	1	0		0		0		0
AM	AM_MC3	AMMC3001	3	3	1	1	2	2	M	1956	56	51\60	7	F1\9	Mecanico	3	1500\3000	0	0	56	1	0	1	1	1	1	1	1	0
AM	AM_MC3	AMMC3014	0	0	0	0	0	0	M	1974	38	31\40	5	F1\9	Fazenda	2	500\1500	1	7	36	0	0	0		0		0		0
AM	AM_MC3	AMMC3006	0	0	0	0	0	0	F	1953	59	51\60	0	0	Dona de casa	2	500\1500	0	0	30	0	0	0		0		0		0
AM	AM_MC3	AMMC3024	0	0	0	0	0	0	F	1948	64	61\70	0	0	Do lar	2	500\1500	0	0	30	0	0	0		0		0		0
AM	AM_MC3	AMMC3013	0	0	0	0	0	0	M	1987	25	18\30	11	M10\12	Motorista	2	500\1500	0	0	23	0	0	0		0		0		0
AM	AM_MC3	AMMC3025	0	0	0	0	0	0	M	1988	24	18\30	8	F1\9	Pedreiro	2	500\1500	0	0	24	0	0	0		0		0		0
AM	AM_MC3	AMMC3002	0	0	0	0	0	0	F	1954	58	51\60	11	M10\12	Atendente	2	500\1500	0	0	57	0	1	1	1	0		0		0
AM	AM_MC3	AMMC3031	8	8	1	1	7	7	M	1946	66	61\70	4	F1\9	Aposentado	2	500\1500	1	48	60	1	0	1	1	1	1	1	1	0
AM	AM_MC3	AMMC3004	0	0	0	0	0	0	F	1966	46	41\50	2	F1\9	Domestica	2	500\1500	0	0	46	1	0	0		0		0		0
AM	AM_MC3	AMMC3008	0	0	0	0	0	0	M	1937	75	71\80	0	0	Aposentado	2	500\1500	0	0	42	0	0	0		0		0		0
AM	AM_MC3	AMMC3016	0	0	0	0	0	0	M	1950	62	61\70	11	M10\12	Construtor	4	3000\	0	0	35	0	0	0		1	1	0		0
AM	AM_MC3	AMMC3037	4	4	1	1	3	3	M	1957	55	51\60	4	F1\9	Bar	2	500\1500	1	19	26	0	1	0		0		0		0
AM	AM_MC3	AMMC3028	4	4	2	2	2	2	F	1978	34	31\40	15	S13\	Fisioterapeuta	2	500\1500	0	0	28	1	1	0		0		0		1	1
AM	AM_MC4	AMMC4045	0	0	0	0	0	0	F	1967	45	41\50	8	F1\9	Autonoma	2	500\1500	0	0	18	0	0	0		0		0		0
AM	AM_MC4	AMMC4030	0	0	0	0	0	0	M	1959	53	51\60	11	M10\12	Vendedor	2	500\1500	0	0	52	1	0	0		0		0		0
AM	AM_MC4	AMMC4007	5	5	0	0	5	5	M	1937	75	71\80	4	F1\9	vendedor	2	500\1500	0	0	75	1	0	0		0		0		0
AM	AM_MC4	AMMC4025	0	0	0	0	0	0	F	1993	19	18\30	11	M10\12	Estudante	2	500\1500	0	0	18	1	0	0		0		0		1	1
AM	AM_MC4	AMMC4019	0	0	0	0	0	0	F	1973	39	31\40	11	M10\12	Estudante	2	500\1500	0	0	39	1	0	0		0		0		0
AM	AM_MC4	AMMC4004	9	9	7	7	2	2	F	1968	44	41\50	10	M10\12	Servicos Gerais	2	500\1500	0	0	23	1	0	1	0	0		1	0	1	1
AM	AM_MC4	AMMC4018	0	0	0	0	0	0	F	1989	23	18\30	10	M10\12	desempregada	2	500\1500	0	0	23	0	0	0		0		0		0
AM	AM_MC4	AMMC4017	0	0	0	0	0	0	F	1952	60	51\60	5	F1\9	Aposentada	2	500\1500	0	0	3	1	0	0		0		0		0
AM	AM_MC4	AMMC4028	0	0	0	0	0	0	M	1971	41	41\50	11	M10\12	Comerciante	2	500\1500	0	0	41	1	0	0		0		0		0
AM	AM_MC4	AMMC4044	0	0	0	0	0	0	F	1992	20	18\30	9	F1\9	Estudante	2	500\1500	0	0	20	0	0	0		0		0		0
AM	AM_MC4	AMMC4022	0	0	0	0	0	0	M	1962	50	41\50	5	F1\9	Pedreiro	2	500\1500	0	0	28	0	0	0		0		0		0
AM	AM_MC4	AMMC4003	0	0	0	0	0	0	F	1940	72	71\80	3	F1\9	Dona de casa	2	500\1500	0	0	40	0	0	0		0		0		0
AM	AM_MC4	AMMC4014	0	0	0	0	0	0	M	1949	63	61\70	4	F1\9	Vigia	2	500\1500	0	0	30	1	0	0		0		0		0
AM	AM_MC4	AMMC4047	0	0	0	0	0	0	M	1993	19	18\30	11	M10\12	Vendedor	2	500\1500	0	0	19	0	0	0		0		0		0
AM	AM_MC4	AMMC4020	4	4	3	3	1	1	F	1953	59	51\60	8	F1\9	Servidora Publica	2	500\1500	1	24	42	1	1	0		1	1	1	1	0
AM	AM_MC4	AMMC4002	0	0	0	0	0	0	F	1961	51	51\60	4	F1\9	Dona de casa	2	500\1500	0	0	51	0	0	0		0		0		0
AM	AM_MC4	AMMC4005	3	3	2	2	1	1	F	1969	43	41\50	4	F1\9	Domestica	2	500\1500	0	0	30	1	0	0		0		0		0
AM	AM_MC4	AMMC4010	0	0	0	0	0	0	F	1962	50	41\50	11	M10\12	Servicos Gerais	2	500\1500	0	0	49	1	0	0		0		1	1	0
AM	AM_MC4	AMMC4038	7	7	4	4	3	3	F	1975	37	31\40	11	M10\12	Secretaria do lar	2	500\1500	0	0	37	1	0	0		0		0		0
AM	AM_MC4	AMMC4037	0	0	0	0	0	0	F	1963	49	41\50	10	M10\12	Manicure	2	500\1500	0	0	49	1	1	0		0		0		0
AM	AM_MC4	AMMC4029	7	7	1	1	6	6	F	1976	36	31\40	11	M10\12	Costureira	2	500\1500	0	0	36	1	0	1	0	0		0		1	1
AM	AM_MC4	AMMC4009	6	6	4	4	2	2	F	1994	18	18\30	9	F1\9	Domestica	2	500\1500	0	0	18	1	0	1	0	1	0	1	0	1	1
AM	AM_MC4	AMMC4042	0	0	0	0	0	0	F	1983	29	18\30	11	M10\12	Desempregada	2	500\1500	0	0	16	0	0	0		0		0		0
AM	AM_MC4	AMMC4026	0	0	0	0	0	0	M	1994	18	18\30	9	F1\9	Estudante	2	500\1500	0	0	18	0	0	0		1	0	0		1	0
AM	AM_MC4	AMMC4027	0	0	0	0	0	0	F	1947	65	61\70	11	M10\12	Aposentada	2	500\1500	0	0	55	0	0	0		0		0		0
AM	AM_MC4	AMMC4016	0	0	0	0	0	0	M	1963	49	41\50	1	F1\9	Roca	2	500\1500	0	0	50	0	0	0		0		0		0
AM	AM_MC4	AMMC4012	2	2	0	0	2	2	M	1971	41	41\50	7	F1\9	Comerciante	2	500\1500	0	0	42	1	0	1	0	1	0	1	0	1	1
AM	AM_MC4	AMMC4040	0	0	0	0	0	0	M	1971	41	41\50	4	F1\9	Pedreiro	2	500\1500	0	0	41	0	0	0		0		0		0
AM	AM_MC4	AMMC4031	2	2	0	0	2	2	F	1953	59	51\60	1	F1\9	Aposentada	2	500\1500	0	0	10	1	0	1	0	0		0		0
AM	AM_MC4	AMMC4035	0	0	0	0	0	0	M	1944	68	61\70	1	F1\9	Aposentado	2	500\1500	1		23	0	0	0		0		0		0
AM	AM_MC4	AMMC4032	0	0	0	0	0	0	F	1983	29	18\30	15	S13\	Professora	2	500\1500	0	0	28	1	1	0		0		0		0
AM	AM_MC4	AMMC4023	0	0	0	0	0	0	M	1971	41	41\50	4	F1\9	Eletricista	4	3000\	1	12	41	1	1	0		1	1	1	1	0
AM	AM_MC4	AMMC4048	10	10	6	6	4	4	F	1962	50	41\50	13	S13\	Comerciante	3	1500\3000	0	0	50	1	1	0		0		0		0
AM	AM_MC4	AMMC4021	0	0	0	0	0	0	F	1969	43	41\50	15	S13\	Conselheira da Previdencia Social	4	3000\	1	60	20	1	0	0		1	1	0		0
AM	AM_MC4	AMMC4006	0	0	0	0	0	0	F	1962	50	41\50	8	F1\9	Diarista	1	\500	1	48	50	0	0	0		0		0		0
AM	AM_MC4	AMMC4046	10	10	3	3	7	7	F	1977	35	31\40	11	M10\12	Do lar	1	\500	0	0	34	1	1	0	0	0		1	0	1	0
AM	AM_MC4	AMMC4011	7	7	4	4	3	3	M	1982	30	18\30	11	M10\12	operador de balanco	3	1500\3000	0	0	30	1	0	0		1	0	0		0
AM	AM_MC4	AMMC4033	0	0	0	0	0	0	F	1967	45	41\50	8	F1\9	Dona de casa	3	1500\3000	0	0	10	1	0	0		0		0		0
AM	AM_MC4	AMMC4015	0	0	0	0	0	0	M	1974	38	31\40	8	F1\9	empresario	3	1500\3000	0	0	38	1	1	0		0		0		1	1
AM	AM_MC4	AMMC4049	0	0	0	0	0	0	M	1965	47	41\50	11	M10\12	aposentado	3	1500\3000	1	216	38	0	0	0		1	1	0		0
AM	AM_MC4	AMMC4039	5	3	3	2	2	1	F	1992	20	18\30	13	S13\	Estudante	3	1500\3000	0	0	19	0	0	0		1	0	0		1	0
AM	AM_MC4	AMMC4043	0	0	0	0	0	0	F	1958	54	51\60	11	M10\12	Aposentada	3	1500\3000	0	0	50	1	1	0		0		0		0
AM	AM_MC4	AMMC4041	0	0	0	0	0	0	F	1988	24	18\30	14	S13\	Telefonista	4	3000\	0	0	24	0	0	0		0		0		0
AM	AM_MC4	AMMC4036	0	0	0	0	0	0	M	1992	20	18\30	9	F1\9	Trabalha com Marmore	1	\500	0	0	20	0	0	0		0		0		0
AM	AM_MC4	AMMC4034	5	2	4	1	1	1	F	1985	27	18\30	15	S13\	Pesquisadora Biologa Votorantim	4	3000\	0	0	27	1	1	1	0	1	0	1	1	1	1
AM	AM_MC4	AMMC4024	0	0	0	0	0	0	F	1976	36	31\40	11	M10\12	Estudante	1	\500	0	0	36	0	0	0		0		0		0
AM	AM_MC4	AMMC4013	0	0	0	0	0	0	F	1951	61	61\70	3	F1\9	Pensionista	1	\500	0	0	20	0	0	0		0		0		0
AM	AM_MC5	AMMC5026	2	2	2	2	0	0	F	1963	49	41\50	11	M10\12	Desempregada	2	500\1500	1	12	48	1	0	0		0		0		0
AM	AM_MC5	AMMC5009	2	2	1	1	1	1	F	1960	52	51\60	3	F1\9	Do lar	2	500\1500	0	0	51	1	0	1	1	0		1	1	0
AM	AM_MC5	AMMC5017	0	0	0	0	0	0	F	1987	25	18\30	11	M10\12	Auxiliar Administrativo	2	500\1500	0	0	25	1	0	0		0		0		0
AM	AM_MC5	AMMC5010	0	0	0	0	0	0	F	1969	43	41\50	3	F1\9	Do lar	2	500\1500	0	0	15	0	0	0		0		0		0
AM	AM_MC5	AMMC5037	2	2	1	1	1	1	F	1968	44	41\50	6	F1\9	Dona de casa	2	500\1500	0	0	43	1	1	0		0		1	1	0
AM	AM_MC5	AMMC5036	2	2	1	1	1	1	M	1980	32	31\40	7	F1\9	Operador de colheita	2	500\1500	0	0	32	1	0	0		0		0		0
AM	AM_MC5	AMMC5001	0	0	0	0	0	0	M	1991	21	18\30	11	M10\12	Estudante	2	500\1500	0	0	20	0	0	0		0		0		0
AM	AM_MC5	AMMC5006	0	0	0	0	0	0	M	1967	45	41\50	8	F1\9	Auxiliar de instrumentação	2	500\1500	1	120	44	1	1	1	0	1	0	1	0	1	1
AM	AM_MC5	AMMC5002	12	0	7	0	5	0	F	1969	43	41\50	11	M10\12	Educadora	3	1500\3000	0	0	45	1	0	1	1	1	1	1	1	1	1
AM	AM_MC5	AMMC5004	5	5	3	3	2	2	F	1949	63	61\70	4	F1\9	Aposentada	3	1500\3000	0	0	42	1	0	0		0		0		0
AM	AM_MC5	AMMC5045	5	5	3	3	2	2	M	1968	44	41\50	11	M10\12	Agente de Saude	3	1500\3000	1	3	40	1	0	1	0	0		1	0	0
AM	AM_MC5	AMMC5022	0	0	0	0	0	0	F	1966	46	41\50	11	M10\12	Dona de casa	3	1500\3000	0	0	46	1	0	0		0		0		0
AM	AM_MC5	AMMC5013	2	2	1	1	1	1	M	1970	42	41\50	11	M10\12	Retificador	3	1500\3000	0	0	42	1	0	0		0		0		0
AM	AM_MC5	AMMC5024	0	0	0	0	0	0	M	1992	20	18\30	11	M10\12	Estudante	3	1500\3000	0	0	20	0	0	1	0	1	0	1	0	0
AM	AM_MC5	AMMC5033	0	0	0	0	0	0	F	1961	51	51\60	4	F1\9	Dona de casa	2	500\1500	0	0	51	1	0	0		0		0		0
AM	AM_MC5	AMMC5008	1	1	1	1	0	0	F	1954	58	51\60	7	F1\9	Diarista	2	500\1500	0	0	56	1	1	1	0	0		1	0	0
AM	AM_MC5	AMMC5040	3	3	2	2	1	1	M	1979	33	31\40	14	S13\	Auxiliar Administrativo	2	500\1500	0	0	32	1	0	0		1	1	0		0
AM	AM_MC5	AMMC5047	0	0	0	0	0	0	F	1989	23	18\30	11	M10\12	Promotora de Vendas	2	500\1500	0	0	23	0	0	0		0		0		0
AM	AM_MC5	AMMC5042	0	0	0	0	0	0	F	1962	50	41\50	6	F1\9	Servicos Gerais	2	500\1500	0	0	50	0	0	0		0		0		0
AM	AM_MC5	AMMC5007	0	0	0	0	0	0	F	1965	47	41\50	3	F1\9	Pensionista	4	3000\	0	0	47	0	0	0		0		0		0
AM	AM_MC5	AMMC5023	7	7	6	6	1	1	F	1968	44	41\50	17	S13\	Professora	4	3000\	0	0	44	1	1	1	0	1	0	1	0	1	0
AM	AM_MC5	AMMC5003	0	0	0	0	0	0	F	1965	47	41\50	5	F1\9	Servente Escolar	4	3000\	0	0	45	1	0	0		0		0		0
AM	AM_MC5	AMMC5011	3	3	0	0	3	3	M	1990	22	18\30	11	M10\12	Eletricista	3	1500\3000	0	0	22	1	0	1	1	0		1	1	0
AM	AM_MC5	AMMC5020	0	0	0	0	0	0	F	1934	78	71\80	15	S13\	Aposentada	4	3000\	0	0	58	1	0	0		0		1	1	0
AM	AM_MC5	AMMC5030	7	6	2	2	5	4	M	1974	38	31\40	15	S13\	Fiscal Agropecuario	4	3000\	0	0	37	1	0	1	0	0		0		1	0
AM	AM_MC5	AMMC5025	3	3	0	0	3	3	M	1965	47	41\50	17	S13\	Servidor Publico	4	3000\	0	0	26	1	0	1	1	1	0	1	0	1	0
AM	AM_MC5	AMMC5028	0	0	0	0	0	0	M	1977	35	31\40	11	M10\12	Escrevente	4	3000\	0	0	35	1	0	0		0		0		0
AM	AM_MC5	AMMC5016	0	0	0	0	0	0	F	1942	70	61\70	3	F1\9	Aposentada	3	1500\3000	0	0	38	0	0	0		0		0		0
AM	AM_MC5	AMMC5027	1	1	0	0	1	1	F	1961	51	51\60	11	M10\12	Do lar	4	3000\	0	0	19	1	0	1	0	1	1	0		0
AM	AM_MC5	AMMC5005	0	0	0	0	0	0	M	1956	56	51\60	4	F1\9	Fiscal	2	500\1500	0	0	56	1	0	0		0		0		0
AM	AM_MC5	AMMC5015	0	0	0	0	0	0	M	1987	25	18\30	11	M10\12	Repositor	2	500\1500	0	0	15	0	0	0		0		0		0
AM	AM_MC5	AMMC5046	3	3	2	2	1	1	F	1972	40	31\40	11	M10\12	Do lar	2	500\1500	0	0	18	1	0	0		0		0		0
AM	AM_MC5	AMMC5038	2	2	1	1	1	1	F	1969	43	41\50	10	M10\12	Dona de casa	2	500\1500	0	0	43	1	0	0		1	1	1	1	0
AM	AM_MC5	AMMC5032	7	7	6	6	1	1	F	1963	49	41\50	7	F1\9	Cozinheira	2	500\1500	0	0	47	1	0	1	1	0		0		0
AM	AM_MC5	AMMC5018	0	0	0	0	0	0	M	1968	44	41\50	11	M10\12	Supervisor de Operações	3	1500\3000	1	276	45	0	0	0		0		0		0
AM	AM_MC5	AMMC5034	0	0	0	0	0	0	F	1988	24	18\30	15	S13\	Auxiliar Administrativo	4	3000\	0	0	24	1	0	0		0		0		0
AM	AM_MC5	AMMC5014	1	0	1	0	0	0	M	1940	72	71\80	2	F1\9	Aposentado	1	\500	0	0	40	0	0	1	0	0		0		0
AM	AM_MC5	AMMC5043	4	4	3	3	1	1	M	1950	62	61\70	6	F1\9	Aposentado	3	1500\3000	0	0	30	1	0	1	0	0		0		0
AM	AM_MC5	AMMC5039	3	3	0	0	3	3	M	1985	27	18\30	11	M10\12	Não trabalha	3	1500\3000	1	6	27	1	0	0		0		0		0
AM	AM_MC5	AMMC5035	3	3	1	1	2	2	M	1957	55	51\60	3	F1\9	Ajudante de Pedreiro	2	500\1500	0	0	36	1	0	0		0		0		0
AM	AM_MC5	AMMC5012	0	0	0	0	0	0	M	1932	80	71\80	0	0	Aposentado	1	\500	0	0	60	0	0	0		0		0		0
AM	AM_MC5	AMMC5041	0	0	0	0	0	0	F	1972	40	31\40	11	M10\12	Dona de casa	2	500\1500	0	0	5	0	0	0		0		0		0
AM	AM_MC5	AMMC5019	8	8	0	0	8	8	M	1969	43	41\50	11	M10\12	Motorista	2	500\1500	1	168	36	1	0	0		0		0		0
AM	AM_MC5	AMMC5029	3	3	0	0	3	3	F	1976	36	31\40	4	F1\9	Do lar	2	500\1500	0	0	13	1	1	1	1	0		1	1	0
AM	AM_MC5	AMMC5021	0	0	0	0	0	0	F	1980	32	31\40	15	S13\	Desempregada	2	500\1500	0	0	31	1	0	0	1	0		0		0
AM	AM_MC5	AMMC5031	0	0	0	0	0	0	F	1991	21	18\30	11	M10\12	Auxiliar de Producao	2	500\1500	0	0	21	1	0	0		0		1	1	0
AM	AM_MC5	AMMC5044	0	0	0	0	0	0	F	1979	33	31\40	11	M10\12	Do lar	2	500\1500	0	0	32	0	0	0		0		0		0
AM	AM_MC6	AMMC6017	0	0	0	0	0	0	M	1962	50	41\50	4	F1\9	Afastado	2	500\1500	1	240	25	0	0	0		0		0		0
AM	AM_MC6	AMMC6030	0	0	0	0	0	0	F	1943	69	61\70	0	0	Pensionista	1	\500	0	0	33	1	0	1	1	0		0		0
AM	AM_MC6	AMMC6021	1	1	0	0	1	1	F	1969	43	41\50	17	S13\	Professora	3	1500\3000	0	0	25	0	0	0		0		0		0
AM	AM_MC6	AMMC6004	4	4	2	2	2	2	F	1943	69	61\70	4	F1\9	Aposentada	3	1500\3000	1	60	50	1	0	0		0		0		0
AM	AM_MC6	AMMC6027	1	1	0	0	1	1	F	1955	57	51\60	15	S13\	Aposentada	3	1500\3000	0	0	26	1	0	0		1	0	0		0
AM	AM_MC6	AMMC6019	0	0	0	0	0	0	F	1992	20	18\30	11	M10\12	Baba	2	500\1500	0	0	2	0	0	0		0		0		0
AM	AM_MC6	AMMC6007	0	0	0	0	0	0	F	1963	49	41\50	3	F1\9	Diarista	1	\500	0	0	28	1	0	1	0	0		0		0
AM	AM_MC6	AMMC6029	0	0	0	0	0	0	F	1981	31	31\40	11	M10\12	Cabelereira	3	1500\3000	0	0	22	1	0	0		1	1	1	1	0
AM	AM_MC6	AMMC6010	0	0	0	0	0	0	M	1964	48	41\50	4	F1\9	Frentista	2	500\1500	0	0	25	0	0	0		0		0		0
AM	AM_MC6	AMMC6001	6	6	6	6	0	0	F	1960	52	51\60	11	M10\12	Dona de casa	2	500\1500	0	0	48	1	0	0		0		0		0
AM	AM_MC6	AMMC6008	6	6	1	1	5	5	M	1986	26	18\30	11	M10\12	Motorista	3	1500\3000	1		25	1	0	0		0		0		0
AM	AM_MC6	AMMC6012	0	0	0	0	0	0	M	1931	81	81\90	0	0	Aposentado	2	500\1500	0	0	32	1	0	0		0		0		0
AM	AM_MC6	AMMC6026	0	0	0	0	0	0	M	1990	22	18\30	9	F1\9	Soldador	1	\500	0	0	22	0	0	0		0		0		0
AM	AM_MC6	AMMC6024	1	1	1	1	0	0	M	1953	59	51\60	5	F1\9	Serralheiro	2	500\1500	0	0	50	1	1	1	1	0		1	1	0
AM	AM_MC6	AMMC6006	2	2	2	2	0	0	F	1953	59	51\60	11	M10\12	Servicos Gerais	2	500\1500	0	0	30	1	0	0		0		0		0
AM	AM_MC6	AMMC6002	0	0	0	0	0	0	F	1993	19	18\30	10	M10\12	Estudante	2	500\1500	0	0	18	0	0	0		0		0		0
AM	AM_MC6	AMMC6014	6	6	6	6	0	0	F	1972	40	31\40	11	M10\12	Do lar	1	\500	0	0	40	1	1	0		1	1	0		0
AM	AM_MC6	AMMC6032	8	8	2	2	6	6	M	1945	67	61\70	4	F1\9	Aposentada	2	500\1500	0	0	53	1	0	0		0		1	1	0
AM	AM_MC6	AMMC6013	0	0	0	0	0	0	F	1975	37	31\40	11	M10\12	Curso Tecnico Enfermagem	2	500\1500	0	0	10	1	0	0		1	1	0		0
AM	AM_MC6	AMMC6020	4	4	2	2	2	2	M	1973	39	31\40	14	S13\	Assistente de Operacao	2	500\1500	1	192	30	1	0	0		1	1	0		1	1
AM	AM_MC6	AMMC6015	9	9	5	5	4	4	F	1986	26	18\30	15	S13\	Secretaria	3	1500\3000	0	0	20	1	1	0		1	1	0		0
AM	AM_MC6	AMMC6005	0	0	0	0	0	0	F	1973	39	31\40	4	F1\9	Dona de casa	2	500\1500	0	0	7	1	0	1	0	1	0	1	0	0
AM	AM_MC6	AMMC6003	0	0	0	0	0	0	M	1974	38	31\40	11	M10\12	Motorista	3	1500\3000	0	0	17	0	0	0		0		0		0
AM	AM_MC6	AMMC6023	0	0	0	0	0	0	M	1977	35	31\40	8	F1\9	Não trabalha	2	500\1500	1	6	35	0	0	1	0	1	0	0		0
AM	AM_MC6	AMMC6025	3	3	1	1	2	2	M	1966	46	41\50	8	F1\9	Motorista	2	500\1500	1	12	20	1	0	1	1	1	1	0		1	1
AM	AM_MC6	AMMC6022	0	0	0	0	0	0	M	1961	51	51\60	5	F1\9	Pedreiro	3	1500\3000	0	0	50	0	0	0		0		0		0
AM	AM_MC6	AMMC6016	0	0	0	0	0	0	F	1979	33	31\40	11	M10\12	Do lar	2	500\1500	0	0	33	1	0	0		0		0		0
AM	AM_MC6	AMMC6011	0	0	0	0	0	0	M	1962	50	41\50	4	F1\9	Reciclador	2	500\1500	0	0	49	0	0	0		0		0		0
AM	AM_MC6	AMMC6018	0	0	0	0	0	0	F	1959	53	51\60	6	F1\9	Do lar	3	1500\3000	0	0	2	0	0	0		0		0		0
AM	AM_MC6	AMMC6009	0	0	0	0	0	0	F	1967	45	41\50	2	F1\9	Dona de casa	2	500\1500	0	0	6	1	0	0		0		0		0
AM	AM_MC6	AMMC6028	2	2	0	0	2	2	M	1953	59	51\60	10	M10\12	Torneiro Mecanico	3	1500\3000	1		58	1	0	1	1	1	1	1	1	0
AM	AM_MC6	AMMC6031	2	2	2	2	0	0	F	1989	23	18\30	11	M10\12	Auxiliar de Irrigacao	3	1500\3000	1	3	22	0	0	1	0	0		0		0
PT	PT_MC1	PTMC1007	0	0	0	0	0	0	F	1981	31	31\40	11	M10\12	Selecao de grao	1	\500	0	0	31	0	0	0		0		0		0
PT	PT_MC1	PTMC1029	0	0	0	0	0	0	F	1981	31	31\40	11	M10\12	Costureira	2	500\1500	0	0	30	1	0	1	1	0		0		1	1
PT	PT_MC1	PTMC1002	9	9	2	2	7	7	F	1944	68	61\70	4	F1\9	Aposentada	2	500\1500	0	0	4	1	0	0		0		1	0	0
PT	PT_MC1	PTMC1032	0	0	0	0	0	0	F	1976	36	31\40	11	M10\12	Estagiario	2	500\1500	1	48	20	1	0	0		0		0		0
PT	PT_MC1	PTMC1034	0	0	0	0	0	0	F	1961	51	51\60	11	M10\12	Dona de Casa	3	1500\3000	0	0	50	0	0	1	1	1	1	1	1	1	0
PT	PT_MC1	PTMC1036	0	0	0	0	0	0	F	1991	21	18\30	9	F1\9	Esteticista	1	\500	0	0	21	0	0	0		0		0		0
PT	PT_MC1	PTMC1009	0	0	0	0	0	0	F	1956	56	51\60	4	F1\9	Dona de Casa	1	\500	0	0	55	1	0	0		0		1	1	0
PT	PT_MC1	PTMC1028	0	0	0	0	0	0	F	1980	32	31\40	8	F1\9	Ajudante de Cozinha	3	1500\3000	0	0	16	1	0	0		0		0		0
PT	PT_MC1	PTMC1006	5	5	2	2	3	3	F	1982	30	18\30	15	S13\	Professora	3	1500\3000	0	0	4	1	0	1	1	0	1	1	1	1	1
PT	PT_MC1	PTMC1013	0	0	0	0	0	0	F	1945	67	61\70	4	F1\9	Domestica	2	500\1500	0	0	30	1	0	0		0		1	1	0
PT	PT_MC1	PTMC1033	0	0	0	0	0	0	F	1955	57	51\60	4	F1\9	Dona de Casa	1	\500	0	0	30	0	0	0		0		0		0
PT	PT_MC1	PTMC1003	6	3	2	2	4	4	F	1970	42	41\50	15	S13\	Professora	4	3000\	0	0	42	1	0	1	1	1	1	0		0
PT	PT_MC1	PTMC1001	0	0	0	0	0	0	F	1964	48	41\50	8	F1\9	Artesa	1	\500	0	0	0	0	1	0		0		0		0
PT	PT_MC1	PTMC1035	0	0	0	0	0	0	F	1937	75	71\80	1	F1\9	Aposentada	2	500\1500	0	0	75	0	0	1	1	0		0		0
PT	PT_MC1	PTMC1008	0	0	0	0	0	0	M	1958	54	51\60	3	F1\9	Autonomo	2	500\1500	0	0	25	0	0	0		0		0		0
PT	PT_MC1	PTMC1026	0	0	0	0	0	0	F	1944	68	61\70	2	F1\9	Dona de Casa	2	500\1500	0	0	68	0	0	0		0		0		0
PT	PT_MC1	PTMC1023	0	0	0	0	0	0	M	1992	20	18\30	12	M10\12	Estagiario	3	1500\3000	0	0	19	0	0	0		0		0		0
PT	PT_MC1	PTMC1015	0	0	0	0	0	0	M	1940	72	71\80	3	F1\9	Aposentado	1	\500	0	0	72	0	0	0		0		0		0
PT	PT_MC1	PTMC1022	0	0	0	0	0	0	M	1986	26	18\30	11	M10\12	Pegador de Maquinas	2	500\1500	1	72	26	1	1	1	0	1	0	0		0
PT	PT_MC1	PTMC1005	0	0	0	0	0	0	M	1932	80	71\80	3	F1\9	Cabeleireiro	2	500\1500	0	0	80	0	0	0		0		0		0
PT	PT_MC1	PTMC1031	0	0	0	0	0	0	F	1964	48	41\50	5	F1\9	Dona de Casa	2	500\1500	0	0	24	1	0	1	1	0		1	1	0
PT	PT_MC1	PTMC1011	0	0	0	0	0	0	F	1958	54	51\60	4	F1\9	Dona de Casa	2	500\1500	0	0	54	1	0	0		0		0		0
PT	PT_MC1	PTMC1038	0	0	0	0	0	0	M	1972	40	31\40	4	F1\9	Motorista	3	1500\3000	0	0	40	1	0	0		0		0		0
PT	PT_MC1	PTMC1019	0	0	0	0	0	0	M	1964	48	41\50	8	F1\9	Pintor Industrial	2	500\1500	1	10	31	0	0	0		0		0		0
PT	PT_MC1	PTMC1020	0	0	0	0	0	0	M	1952	60	51\60	5	F1\9	Aposentado	3	1500\3000	0	0	51	0	0	0		0		0		0
PT	PT_MC1	PTMC1014	0	0	0	0	0	0	F	1957	55	51\60	3	F1\9	Dona de Casa	1	\500	0	0	55	1	0	0		0		1	1	0
PT	PT_MC1	PTMC1025	0	0	0	0	0	0	F	1940	72	71\80	1	F1\9	Dona de Casa	2	500\1500	0	0	35	0	0	0		0		0		0
PT	PT_MC1	PTMC1039	0	0	0	0	0	0	F	1961	51	51\60	3	F1\9	Dona de Casa	3	1500\3000	0	0	39	0	0	0		0		0		0
PT	PT_MC1	PTMC1016	4	4	1	1	3	3	F	1970	42	41\50	11	M10\12	Balconista	2	500\1500	0	0	42	0	0	1	0	1	0	0		0
PT	PT_MC1	PTMC1040	0	0	0	0	0	0	F	1958	54	51\60	8	F1\9	Dona de Casa	2	500\1500	0	0	33	0	0	0		0		0		0
PT	PT_MC1	PTMC1021	0	0	0	0	0	0	F	1954	58	51\60	4	F1\9	Dona de Casa	2	500\1500	0	0	21	0	0	0		0		0		0
PT	PT_MC1	PTMC1010	0	0	0	0	0	0	M	1961	51	51\60	4	F1\9	Pedreiro	2	500\1500	1	36	51	1	0	0		0		0		0
PT	PT_MC1	PTMC1012	8	8	6	6	2	2	M	1987	25	18\30	11	M10\12	Consultor de Vendas	1	\500	1	15	25	1	1	0		0		0		1	0
PT	PT_MC1	PTMC1018	0	0	0	0	0	0	F	1956	56	51\60	2	F1\9	Dona de Casa	2	500\1500	0	0	41	0	0	0		0		0		0
PT	PT_MC1	PTMC1024	0	0	0	0	0	0	F	1940	72	71\80	0	0	Domestica	2	500\1500	0	0	63	0	0	0		0		0		0
PT	PT_MC1	PTMC1027	0	0	0	0	0	0	M	1970	42	41\50	4	F1\9	Aposentado	2	500\1500	0	0	42	0	0	0		0		0		0
PT	PT_MC1	PTMC1037	0	0	0	0	0	0	F	1955	57	51\60	5	F1\9	Zeladora	1	\500	0	0	35	0	0	0		0		0		0
PT	PT_MC1	PTMC1030	0	0	0	0	0	0	M	1965	47	41\50	7	F1\9	Pintor	2	500\1500	0	0	30	0	0	0		0		0		0
PT	PT_MC1	PTMC1004	0	0	0	0	0	0	M	1939	73	71\80	0	0	Aposentado	2	500\1500	1	5	65	0	0	0		0		0		0
PT	PT_MC2	PTMC2030	1	1	0	0	1	1	F	1961	51	51\60	15	S13\	Servidor Publico	3	1500\3000	0	0	6	1	0	1	1	1	1	0		0
PT	PT_MC2	PTMC2028	4	0	3	0	1	0	F	1992	20	18\30	11	M10\12	Construtora	3	1500\3000	0	0	20	1	0	0		0		0		0
PT	PT_MC2	PTMC2002	0	0	0	0	0	0	M	1992	20	18\30	8	F1\9	Promotor de Vendas	3	1500\3000	0	0	19	0	0	0		0		0		0
PT	PT_MC2	PTMC2011	0	0	0	0	0	0	M	1982	30	18\30	11	M10\12	Autonomo	3	1500\3000	1	12	30	1	0	1	1	0		0		0
PT	PT_MC2	PTMC2001	0	0	0	0	0	0	M	1969	43	41\50	11	M10\12	Operador Mineradora Votorantim	3	1500\3000	0	0	42	0	0	0		0		0		0
PT	PT_MC2	PTMC2018	0	0	0	0	0	0	F	1983	29	18\30	11	M10\12	Pensionista	3	1500\3000	0	0	27	0	0	0		0		0		0
PT	PT_MC2	PTMC2007	0	0	0	0	0	0	F	1958	54	51\60	7	F1\9	Dona de Casa	3	1500\3000	0	0	38	0	0	0		0		0		0
PT	PT_MC2	PTMC2035	0	0	0	0	0	0	M	1994	18	18\30	10	M10\12	Estudante	3	1500\3000	0	0	10	0	0	0		0		0		0
PT	PT_MC2	PTMC2003	0	0	0	0	0	0	F	1969	43	41\50	6	F1\9	Camareira	2	500\1500	0	0	42	0	0	0		0		0		0
PT	PT_MC2	PTMC2005	0	0	0	0	0	0	F	1967	45	41\50	8	F1\9	Dona de Casa	2	500\1500	0	0	46	1	0	1	0	0		1	1	0
PT	PT_MC2	PTMC2031	0	0	0	0	0	0	F	1952	60	51\60	11	M10\12	Dona de Casa	2	500\1500	0	0	59	1	0	1	0	0		0		0
PT	PT_MC2	PTMC2006	0	0	0	0	0	0	F	1932	80	71\80	1	F1\9	Pensionista	2	500\1500	1	12	30	0	0	0		0		0		0
PT	PT_MC2	PTMC2020	0	0	0	0	0	0	F	1924	88	81\90	4	F1\9	Aposentada	2	500\1500	0	0	88	0	0	0		0		0		0
PT	PT_MC2	PTMC2019	0	0	0	0	0	0	M	1971	41	41\50	11	M10\12	Funcionario Publico	2	500\1500	1	24	41	1	1	1	0	1	0	0		0
PT	PT_MC2	PTMC2034	0	0	0	0	0	0	F	1976	36	31\40	4	F1\9	Dona de Casa	2	500\1500	0	0	38	0	0	0		0		0		0
PT	PT_MC2	PTMC2029	0	0	0	0	0	0	M	1981	31	31\40	11	M10\12	Mecanico Industrial	2	500\1500	1	84	25	1	0	0		0		0		0
PT	PT_MC2	PTMC2013	0	0	0	0	0	0	F	1947	65	61\70	5	F1\9	Dona de Casa	2	500\1500	0	0	65	0	0	0		0		0		0
PT	PT_MC2	PTMC2016	0	0	0	0	0	0	F	1949	63	61\70	5	F1\9	Aposentada	2	500\1500	0	0	63	0	0	0		0		0		0
PT	PT_MC2	PTMC2026	2	2	0	0	2	2	F	1978	34	31\40	10	M10\12	Tecnico Enfermagem	2	500\1500	0	0	34	1	0	1	0	1	0	1	0	1	0
PT	PT_MC2	PTMC2027	0	0	0	0	0	0	F	1960	52	51\60	10	M10\12	Auxiliar de Servicos Gerais	2	500\1500	0	0	30	0	0	0		0		0		0
PT	PT_MC2	PTMC2025	3	3	2	2	1	1	F	1981	31	31\40	1	F1\9	Costureira	2	500\1500	0	0	27	1	0	0		1	1	0		1	0
PT	PT_MC2	PTMC2009	0	0	0	0	0	0	F	1974	38	31\40	9	F1\9	Dona de Casa	1	\500	0	0	16	1	0	0		0		1	0	0
PT	PT_MC2	PTMC2012	0	0	0	0	0	0	F	1985	27	18\30	17	S13\	Auxiliar Administrativo	2	500\1500	1	12	26	1	0	0		0		1	1	0
PT	PT_MC2	PTMC2017	0	0	0	0	0	0	F	1946	66	61\70	8	F1\9	Aposentada	2	500\1500	0	0	66	0	0	0		0		0		0
PT	PT_MC2	PTMC2014	5	5	4	4	1	1	F	1965	47	41\50	5	F1\9	Autonomo	2	500\1500	0	0	47	1	0	0		0		0		1	1
PT	PT_MC2	PTMC2032	0	0	0	0	0	0	F	1987	25	18\30	11	M10\12	Desempregada	2	500\1500	0	0	25	0	0	0		0		0		0
PT	PT_MC2	PTMC2038	0	0	0	0	0	0	F	1989	23	18\30	11	M10\12	Dona de Casa	2	500\1500	0	0	23	0	0	0		0		0		0
PT	PT_MC2	PTMC2039	0	0	0	0	0	0	F	1953	59	51\60	4	F1\9	Dona de Casa	2	500\1500	0	0	23	0	0	0		0		0		0
PT	PT_MC2	PTMC2040	0	0	0	0	0	0	F	1969	43	41\50	5	F1\9	Domestica	2	500\1500	0	0	43	0	0	0		0		0		0
PT	PT_MC2	PTMC2021	0	0	0	0	0	0	M	1962	50	41\50	8	F1\9	Serralheiro	2	500\1500	0	0	50	0	0	0		0		0		0
PT	PT_MC2	PTMC2023	0	0	0	0	0	0	F	1946	66	61\70	0	0	Dona de Casa	2	500\1500	0	0	65	0	0	0		0		0		0
PT	PT_MC2	PTMC2010	0	0	0	0	0	0	M	1978	34	31\40	4	F1\9	Pedreiro	1	\500	1	8	34	0	0	1	0	0		0		0
PT	PT_MC2	PTMC2004	1	1	1	1	0	0	F	1974	38	31\40	17	S13\	Professora	4	3000\	0	0	38	1	0	0		0		0		0
PT	PT_MC2	PTMC2008	0	0	0	0	0	0	M	1977	35	31\40	11	M10\12	Produtor Rural	4	3000\	0	0	25	0	0	0		0		0		0
PT	PT_MC2	PTMC2037	0	0	0	0	0	0	F	1950	62	61\70	3	F1\9	Dona de Casa	2	500\1500	0	0	25	0	0	0		0		0		0
PT	PT_MC2	PTMC2036	0	0	0	0	0	0	M	1936	76	71\80	11	M10\12	Aposentado	2	500\1500	0	0	40	0	0	0		0		0		0
PT	PT_MC2	PTMC2022	0	0	0	0	0	0	F	1955	57	51\60	2	F1\9	Dona de Casa	2	500\1500	0	0	57	0	0	0		0		0		0
PT	PT_MC2	PTMC2015	0	0	0	0	0	0	M	1965	47	41\50	4	F1\9	Jardinagem e pintura	2	500\1500	0	0	47	0	0	0		0		0		0
PT	PT_MC2	PTMC2024	0	0	0	0	0	0	F	1971	41	41\50	8	F1\9	Funcionario Publico	2	500\1500	0	0	40	0	0	1	0	1	0	0		0
PT	PT_MC2	PTMC2033	0	0	0	0	0	0	M	1963	49	41\50	11	M10\12	Motorista	2	500\1500	0	0	35	0	0	0		0		0		0
PT	PT_MC3	PTMC3001	2	2	0	0	1	1	F	1961	51	51\60	8	F1\9	Dona de Casa	2	500\1500	0	0	25	1	0	0		0		1	1	0
PT	PT_MC3	PTMC3006	0	0	0	0	0	0	F	1954	58	51\60	3	F1\9	Dona de Casa	1	\500	0	0	58	0	0	0		0		0		0
PT	PT_MC3	PTMC3019	4	4	2	2	2	2	M	1937	75	71\80	1	F1\9	Aposentado	2	500\1500	0	0	74	1	0	1	0	1	0	0		0
PT	PT_MC3	PTMC3007	0	0	0	0	0	0	F	1949	63	61\70	3	F1\9	Dona de Casa	2	500\1500	0	0	7	0	0	0		0		0		0
PT	PT_MC3	PTMC3016	0	0	0	0	0	0	F	1963	49	41\50	8	F1\9	Dona de Casa	2	500\1500	0	0	21	0	0	0		0		0		0
PT	PT_MC3	PTMC3018	0	0	0	0	0	0	M	1953	59	51\60	0	0	Aposentado	1	\500	0	0	25	1	0	0		0		0		0
PT	PT_MC3	PTMC3017	2	2	2	2	0	0	F	1958	54	51\60	2	F1\9	Dona de Casa	1	\500	0	0	36	1	0	0		0		0		0
PT	PT_MC3	PTMC3015	1	0	0	0	1	1	M	1962	50	41\50	8	F1\9	Aposentado	2	500\1500	1	96	49	1	1	1	1	1	1	1	1	0
PT	PT_MC3	PTMC3011	0	0	0	0	0	0	F	1992	20	18\30	4	F1\9	Dona de Casa	1	\500	0	0	1	0	0	0		0		0		0
PT	PT_MC3	PTMC3014	0	0	0	0	0	0	F	1974	38	31\40	8	F1\9	Autonomo	2	500\1500	0	0	11	0	0	0		0		0		0
PT	PT_MC3	PTMC3012	0	0	0	0	0	0	M	1965	47	41\50	6	F1\9	Desempregado	1	\500	1	87	25	0	0	0		0		0		0
PT	PT_MC3	PTMC3008	7	7	4	3	3	3	F	1954	58	51\60	2	F1\9	Dona de Casa	1	\500	0	0	5	1	0	0		0		1	1	0
PT	PT_MC3	PTMC3010	0	0	0	0	0	0	M	1981	31	31\40	11	M10\12	Cabeleireiro	1	\500	0	0	31	1	0	0		0		0		1	1
PT	PT_MC3	PTMC3004	0	0	0	0	0	0	F	1958	54	51\60	10	M10\12	Dona de Casa	3	1500\3000	0	0	26	0	0	0		0		0		0
PT	PT_MC3	PTMC3002	1	1	0	0	1	1	F	1985	27	18\30	11	M10\12	Dona de Casa	2	500\1500	0	0	8	1	0	0		0		0		0
PT	PT_MC3	PTMC3013	0	0	0	0	0	0	M	1953	59	51\60	4	F1\9	Aposentado	2	500\1500	1	96	59	1	0	0		0		0		0
PT	PT_MC3	PTMC3005	0	0	0	0	0	0	M	1960	52	51\60	15	S13\	Comerciante	2	500\1500	0	0	25	0	0	0		0		0		0
PT	PT_MC3	PTMC3003	0	0	0	0	0	0	F	1954	58	51\60	4	F1\9	Servicos Gerais	2	500\1500	0	0	33	1	0	0		0		1	1	0
PT	PT_MC3	PTMC3009	0	0	0	0	0	0	F	1981	31	31\40	8	F1\9	Campanha Politica	2	500\1500	0	0	5	0	0	0		0		0		0
PT	PT_MC4	PTMC4009	0	0	0	0	0	0	M	1979	33	31\40	7	F1\9	Auxiliar de Servicos Gerais	1	\500	0	0	33	0	0	0		0		0		0
PT	PT_MC4	PTMC4003	0	0	0	0	0	0	F	1977	35	31\40	6	F1\9	Secretaria do Lar	1	\500	0	0	34	0	0	0		0		0		0
PT	PT_MC4	PTMC4012	0	0	0	0	0	0	F	1970	42	41\50	7	F1\9	Comerciante	2	500\1500	0	0	30	0	0	0		0		0		0
PT	PT_MC4	PTMC4022	0	0	0	0	0	0	M	1977	35	31\40	7	F1\9	Boia Fria	2	500\1500	0	0	32	1	1	1	0	0		1	1	0
PT	PT_MC4	PTMC4021	0	0	0	0	0	0	F	1940	72	71\80	0	0	Aposentada	2	500\1500	0	0	25	1	0	1	1	0		1	1	0
PT	PT_MC4	PTMC4001	0	0	0	0	0	0	F	1941	71	71\80	3	F1\9	Aposentada	2	500\1500	0	0	58	1	1	1	1	0		1	1	0
PT	PT_MC4	PTMC4015	5	5	3	3	2	2	F	1954	58	51\60	11	M10\12	Dona de Casa	2	500\1500	0	0	18	1	1	1	1	1	1	1	1	0
PT	PT_MC4	PTMC4018	0	0	0	0	0	0	M	1974	38	31\40	9	F1\9	Eletricista	2	500\1500	0	0	20	0	0	1	0	0		0		0
PT	PT_MC4	PTMC4011	0	0	0	0	0	0	F	1941	71	71\80	0	0	Aposentada	2	500\1500	0	0	16	0	0	0		0		0		0
PT	PT_MC4	PTMC4028	0	0	0	0	0	0	F	1970	42	41\50	8	F1\9	Manicure	2	500\1500	0	0	42	0	0	0		0		0		0
PT	PT_MC4	PTMC4030	5	5	0	0	5	5	F	1967	45	41\50	4	F1\9	Dona de Casa	4	3000\	0	0	30	1	0	1	0	1	0	0		0
PT	PT_MC4	PTMC4006	5	4	2	2	3	3	M	1969	43	41\50	15	S13\	Servidor Publico	4	3000\	0	0	44	1	0	0		0		0		0
PT	PT_MC4	PTMC4017	0	0	0	0	0	0	M	1978	34	31\40	3	F1\9	Fazendeiro	4	3000\	0	0	34	0	0	0		0		0		0
PT	PT_MC4	PTMC4004	7	7	2	2	5	5	M	1986	26	18\30	9	F1\9	Politico	3	1500\3000	1	10	25	1	0	0		1	0	0		0
PT	PT_MC4	PTMC4005	7	7	4	4	3	3	M	1967	45	41\50	5	F1\9	Politico	3	1500\3000	1	50	39	1	0	0		0		1	1	0
PT	PT_MC4	PTMC4031	0	0	0	0	0	0	F	1992	20	18\30	11	M10\12	Desempregada	3	1500\3000	0	0	20	0	0	0		0		0		0
PT	PT_MC4	PTMC4023	0	0	0	0	0	0	F	1971	41	41\50	6	F1\9	Dona de Casa	3	1500\3000	0	0	41	0	0	0		0		0		0
PT	PT_MC4	PTMC4029	0	0	0	0	0	0	M	1989	23	18\30	11	M10\12	Operador de Balanca	3	1500\3000	1	18	15	0	0	0		0		0		0
PT	PT_MC4	PTMC4033	0	0	0	0	0	0	M	1963	49	41\50	1	F1\9	Autonomo	2	500\1500	0	0	40	0	0	0		0		0		0
PT	PT_MC4	PTMC4026	0	0	0	0	0	0	M	1933	79	71\80	0	0	Aposentado	2	500\1500	0	0	79	0	0	0		0		0		0
PT	PT_MC4	PTMC4024	0	0	0	0	0	0	F	1948	64	61\70	2	F1\9	Salgadeira	2	500\1500	0	0	30	0	0	0		0		0		0
PT	PT_MC4	PTMC4014	0	0	0	0	0	0	F	1964	48	41\50	5	F1\9	Dona de Casa	2	500\1500	0	0	48	0	0	0		0		0		0
PT	PT_MC4	PTMC4008	0	0	0	0	0	0	M	1987	25	18\30	11	M10\12	Auxiliar Administrativo	2	500\1500	0	0	4	0	0	0		0		0		0
PT	PT_MC4	PTMC4032	0	0	0	0	0	0	M	1946	66	61\70	4	F1\9	Aposentado	2	500\1500	0	0	30	0	0	0		0		0		0
PT	PT_MC4	PTMC4020	0	0	0	0	0	0	F	1962	50	41\50	5	F1\9	Auxiliar de cozinha	2	500\1500	0	0	50	0	0	0		0		0		0
PT	PT_MC4	PTMC4019	0	0	0	0	0	0	F	1945	67	61\70	0	0	Aposentada	2	500\1500	1		17	0	0	0		0		0		0
PT	PT_MC4	PTMC4027	0	0	0	0	0	0	M	1931	81	81\90	0	0	Aposentado	2	500\1500	0	0	45	0	0	0		0		0		0
PT	PT_MC4	PTMC4007	0	0	0	0	0	0	F	1964	48	41\50	15	S13\	Dona de Casa	2	500\1500	0	0	48	0	0	0		0		0		0
PT	PT_MC4	PTMC4013	0	0	0	0	0	0	M	1941	71	71\80	0	0	Aposentado	2	500\1500	0	0	2	0	0	0		0		0		0
PT	PT_MC4	PTMC4025	0	0	0	0	0	0	M	1931	81	81\90	0	0	Aposentado	2	500\1500	0	0	49	0	0	0		0		0		0
PT	PT_MC4	PTMC4002	0	0	0	0	0	0	M	1936	76	71\80	5	F1\9	Aposentado	2	500\1500	0	0	35	0	0	0		0		0		0
PT	PT_MC4	PTMC4010	0	0	0	0	0	0	M	1966	46	41\50	2	F1\9	Carpinteiro	2	500\1500	0	0	45	0	0	0		0		0		0
PT	PT_MC4	PTMC4016	6	6	5	5	1	1	F	1947	65	61\70	3	F1\9	Pensionista	2	500\1500	0	0	40	1	1	0		0		0		0
PT	PT_MC5	PTMC5028	0	0	0	0	0	0	F	1960	52	51\60	6	F1\9	Dona de Casa	2	500\1500	1	24	51	1	0	0		0		0		0
PT	PT_MC5	PTMC5024	0	0	0	0	0	0	M	1943	69	61\70	3	F1\9	Aposentado	2	500\1500	0	0	69	1	0	1	1	0		0		0
PT	PT_MC5	PTMC5031	0	0	0	0	0	0	M	1929	83	81\90	0	0	Aposentado	2	500\1500	0	0	25	0	0	0		0		0		0
PT	PT_MC5	PTMC5017	0	0	0	0	0	0	M	1983	29	18\30	11	M10\12	Topografia	2	500\1500	1	24	29	1	0	0		0		0		0
PT	PT_MC5	PTMC5027	0	0	0	0	0	0	F	1944	68	61\70	4	F1\9	Aposentada	2	500\1500	0	0	50	0	0	0		0		0		0
PT	PT_MC5	PTMC5011	0	0	0	0	0	0	F	1968	44	41\50	1	F1\9	Dona de Casa	2	500\1500	0	0	35	0	0	0		0		0		0
PT	PT_MC5	PTMC5002	0	0	0	0	0	0	F	1976	36	31\40	11	M10\12	Comerciante	2	500\1500	0	0	27	0	0	1	1	0		0		0
PT	PT_MC5	PTMC5030	0	0	0	0	0	0	M	1943	69	61\70	4	F1\9	Aposentado	2	500\1500	0	0	4	0	0	0		0		0		0
PT	PT_MC5	PTMC5009	2	0	1	0	1	0	F	1976	36	31\40	11	M10\12	Dona de Casa	2	500\1500	0	0	30	1	0	0		0		0		0
PT	PT_MC5	PTMC5012	2	2	1	1	1	1	F	1978	34	31\40	8	F1\9	Comerciante	2	500\1500	0	0	8	1	0	1	1	1	1	1	1	1	0
PT	PT_MC5	PTMC5022	0	0	0	0	0	0	M	1967	45	41\50	4	F1\9	Reflorestamento	2	500\1500	0	0	30	0	0	0		0		0		0
PT	PT_MC5	PTMC5016	0	0	0	0	0	0	M	1980	32	31\40	8	F1\9	Motorista	2	500\1500	0	0	32	0	0	0		0		0		0
PT	PT_MC5	PTMC5007	4	0	3	0	1	0	F	1985	27	18\30	15	S13\	Auxiliar Administrativo	3	1500\3000	0	0	27	1	0	1	1	1	1	1	1	0
PT	PT_MC5	PTMC5005	0	0	0	0	0	0	F	1935	77	71\80	2	F1\9	Aposentado	1	\500	1	6	77	1	0	1	1	0		0		0
PT	PT_MC5	PTMC5020	0	0	0	0	0	0	F	1983	29	18\30	11	M10\12	Farmacia	3	1500\3000	0	0	29	1	0	0		0		0		0
PT	PT_MC5	PTMC5003	0	0	0	0	0	0	F	1936	76	71\80	0	0	Pensionista	1	\500	0	0	40	0	0	0		0		0		0
PT	PT_MC5	PTMC5010	0	0	0	0	0	0	F	1944	68	61\70	1	F1\9	Pensionista	1	\500	0	0	30	0	0	0		0		0		0
PT	PT_MC5	PTMC5008	0	0	0	0	0	0	F	1979	33	31\40	11	M10\12	Reflorestameto de Eucalipto	1	\500	0	0	20	1	0	1	1	0		1	1	0
PT	PT_MC5	PTMC5026	0	0	0	0	0	0	F	1946	66	61\70	4	F1\9	Aposentada	1	\500	0	0	42	0	0	0		0		0		0
PT	PT_MC5	PTMC5006	2	2	1	1	1	1	M	1977	35	31\40	11	M10\12	Desempregado	4	3000\	0	0	0	1	1	0		0		1	1	0
PT	PT_MC5	PTMC5001	2	1	0	0	2	2	M	1972	40	31\40	9	F1\9	Cabeleireiro	3	1500\3000	0	0	20	1	0	0		1	1	0		0
PT	PT_MC5	PTMC5004	0	0	0	0	0	0	F	1957	55	51\60	0	0	Dona de Casa	1	\500	1	24	55	0	0	0		0		0		0
PT	PT_MC5	PTMC5014	0	0	0	0	0	0	M	1948	64	61\70	4	F1\9	Aposentado	3	1500\3000	0	0	3	0	0	0		0		0		0
PT	PT_MC5	PTMC5018	0	0	0	0	0	0	M	1991	21	18\30	10	M10\12	Desempregado	2	500\1500	1	11	21	0	0	0		0		0		0
PT	PT_MC5	PTMC5015	0	0	0	0	0	0	F	1984	28	18\30	11	M10\12	Desempregada	2	500\1500	0	0	27	0	0	0		0		0		0
PT	PT_MC5	PTMC5019	0	0	0	0	0	0	M	1984	28	18\30	7	F1\9	Servicos Gerais	2	500\1500	0	0	27	0	0	0		0		0		0
PT	PT_MC5	PTMC5013	2	2	1	1	1	1	F	1991	21	18\30	11	M10\12	Estudante	2	500\1500	0	0	21	1	0	0		0		0		0
PT	PT_MC5	PTMC5029	0	0	0	0	0	0	F	1955	57	51\60	4	F1\9	Dona de Casa	2	500\1500	0	0	57	0	0	0		0		0		0
PT	PT_MC5	PTMC5023	0	0	0	0	0	0	F	1971	41	41\50	11	M10\12	Autonomo	2	500\1500	0	0	50	0	0	1	1	1	1	0		0
PT	PT_MC5	PTMC5025	0	0	0	0	0	0	M	1957	55	51\60	8	F1\9	Mecanico	2	500\1500	0	0	14	0	0	0		0		0		0
PT	PT_MC6	PTMC6035	0	0	0	0	0	0	F	1968	44	41\50	5	F1\9	Cabeleireira	2	500\1500	1	24	30	0	0	0		0		0		0
PT	PT_MC6	PTMC6034	0	0	0	0	0	0	M	1990	22	18\30	11	M10\12	Construcao Civil	2	500\1500	0	0	22	0	0	0		0		0		0
PT	PT_MC6	PTMC6005	0	0	0	0	0	0	M	1965	47	41\50	11	M10\12	Aposentado	3	1500\3000	1	216	38	0	0	0		0		0		0
PT	PT_MC6	PTMC6027	0	0	0	0	0	0	F	1960	52	51\60	4	F1\9	Diarista	1	\500	0	0	52	1	1	0		0		0		0
PT	PT_MC6	PTMC6031	0	0	0	0	0	0	F	1937	75	71\80	0	0	Dona de Casa	1	\500	0	0	75	1	0	0		0		0		0
PT	PT_MC6	PTMC6037	0	0	0	0	0	0	F	1944	68	61\70	1	F1\9	Dona de Casa	2	500\1500	0	0	67	0	0	0		0		0		0
PT	PT_MC6	PTMC6018	8	8	1	1	7	7	M	1974	38	31\40	15	S13\	Assistente Administrativo	3	1500\3000	1	48	25	1	0	0		0		1	1	1	1
PT	PT_MC6	PTMC6002	4	4	1	1	3	3	M	1979	33	31\40	11	M10\12	Pintor	3	1500\3000	1	24	8	1	0	0		0		0		0
PT	PT_MC6	PTMC6043	2	2	1	1	1	1	F	1979	33	31\40	10	M10\12	Dona de Casa	3	1500\3000	0	0	8	1	1	0		0		0		0
PT	PT_MC6	PTMC6009	6	6	0	0	6	6	M	1973	39	31\40	10	M10\12	Desempregado	2	500\1500	1	17	38	1	0	1	0	1	1	0		1	0
PT	PT_MC6	PTMC6023	0	0	0	0	0	0	M	1954	58	51\60	2	F1\9	Motorista	3	1500\3000	1	252	25	1	0	0		0		0		0
PT	PT_MC6	PTMC6017	0	0	0	0	0	0	F	1989	23	18\30	11	M10\12	Estudante	3	1500\3000	0	0	23	0	0	0		0		0		0
PT	PT_MC6	PTMC6007	0	0	0	0	0	0	M	1955	57	51\60	8	F1\9	Aposentado	2	500\1500	1	240	34	0	0	0		0		0		0
PT	PT_MC6	PTMC6047	0	0	0	0	0	0	F	1974	38	31\40	6	F1\9	Camareira	2	500\1500	0	0	38	0	0	0		0		0		0
PT	PT_MC6	PTMC6033	0	0	0	0	0	0	F	1939	73	71\80	0	0	Dona de Casa	2	500\1500	0	0	60	1	0	0		0		0		0
PT	PT_MC6	PTMC6041	0	0	0	0	0	0	F	1936	76	71\80	1	F1\9	Dona de Casa	2	500\1500	0	0	8	0	0	0		0		0		0
PT	PT_MC6	PTMC6044	0	0	0	0	0	0	F	1968	44	41\50	11	M10\12	Dona de Casa	2	500\1500	0	0	44	0	0	0		0		0		0
PT	PT_MC6	PTMC6039	0	0	0	0	0	0	F	1948	64	61\70	6	F1\9	Comerciante	2	500\1500	0	0	40	0	0	0		0		0		0
PT	PT_MC6	PTMC6029	0	0	0	0	0	0	F	1974	38	31\40	0	0	Faxineira	1	\500	0	0	3	0	0	0		0		0		0
PT	PT_MC6	PTMC6028	0	0	0	0	0	0	F	1975	37	31\40	8	F1\9	Dona de Casa	2	500\1500	0	0	37	0	0	0		0		0		0
PT	PT_MC6	PTMC6050	0	0	0	0	0	0	F	1985	27	18\30	11	M10\12	Campanha Politica	1	\500	0	0	27	0	0	0		0		0		0
PT	PT_MC6	PTMC6049	0	0	0	0	0	0	F	1937	75	71\80	0	0	Aposentada	2	500\1500	0	0	40	0	0	0		0		0		0
PT	PT_MC6	PTMC6048	0	0	0	0	0	0	F	1942	70	61\70	4	F1\9	Costureira	2	500\1500	0	0	1	0	0	0		0		0		0
PT	PT_MC6	PTMC6024	0	0	0	0	0	0	M	1967	45	41\50	8	F1\9	Obras	2	500\1500	0	0	15	1	0	0		1	1	0		0
PT	PT_MC6	PTMC6022	0	0	0	0	0	0	F	1965	47	41\50	8	F1\9	Micro Empresario	3	1500\3000	0	0	20	1	1	0		0		0		0
PT	PT_MC6	PTMC6036	0	0	0	0	0	0	M	1950	62	61\70	2	F1\9	Aposentado	2	500\1500	0	0	62	0	0	0		0		0		0
PT	PT_MC6	PTMC6014	0	0	0	0	0	0	M	1967	45	41\50	4	F1\9	Garçom	1	\500	1	24	25	1	0	0		0		0		0
PT	PT_MC6	PTMC6008	0	0	0	0	0	0	M	1958	54	51\60	4	F1\9	Aposentado	2	500\1500	1	120	30	0	0	0		0		0		0
PT	PT_MC6	PTMC6010	0	0	0	0	0	0	F	1991	21	18\30	11	M10\12	Dona de Casa	1	\500	0	0	21	1	0	1	1	0		1	1	0
PT	PT_MC6	PTMC6013	2	2	1	1	1	1	F	1988	24	18\30	11	M10\12	Dona de Casa	2	500\1500	0	0	23	0	0	0		0		0		0
PT	PT_MC6	PTMC6045	0	0	0	0	0	0	M	1991	21	18\30	9	F1\9	Estudante	2	500\1500	0	0	20	0	0	0		0		0		0
PT	PT_MC6	PTMC6006	1	1	0	0	1	1	F	1967	45	41\50	11	M10\12	Vigia Prefeitura	2	500\1500	0	0	44	1	0	0		0		0		0
PT	PT_MC6	PTMC6032	0	0	0	0	0	0	M	1967	45	41\50	4	F1\9	Trabalhador Rural	1	\500	0	0	40	1	0	0		0		0		0
PT	PT_MC6	PTMC6016	0	0	0	0	0	0	F	1973	39	31\40	11	M10\12	Diarista	1	\500	0	0	38	1	0	1	1	0		1	1	0
PT	PT_MC6	PTMC6004	0	0	0	0	0	0	F	1970	42	41\50	11	M10\12	Dona de Casa	2	500\1500	0	0	22	0	0	0		0		0		0
PT	PT_MC6	PTMC6025	0	0	0	0	0	0	M	1949	63	61\70	4	F1\9	Aposentado	2	500\1500	0	0	49	1	0	0		0		1	1	0
PT	PT_MC6	PTMC6030	0	0	0	0	0	0	M	1992	20	18\30	11	M10\12	Estudante	2	500\1500	0	0	20	1	0	0		0		0		0
PT	PT_MC6	PTMC6019	9	9	8	8	1	1	F	1963	49	41\50	15	S13\	Professora	2	500\1500	0	0	49	1	1	0		0		0		0
PT	PT_MC6	PTMC6003	0	0	0	0	0	0	F	1942	70	61\70	4	F1\9	Dona de Casa	4	3000\	0	0	32	0	0	0		0		0		0
PT	PT_MC6	PTMC6012	0	0	0	0	0	0	F	1950	62	61\70	4	F1\9	Dona de Casa	2	500\1500	0	0	33	0	0	0		0		0		0
PT	PT_MC6	PTMC6015	0	0	0	0	0	0	F	1982	30	18\30	11	M10\12	Agente Administrativo	2	500\1500	0	0	30	1	0	1	0	1	0	0		0
PT	PT_MC6	PTMC6042	0	0	0	0	0	0	F	1959	53	51\60	9	F1\9	Dona de Casa	3	1500\3000	0	0	6	0	0	0		0		0		0
PT	PT_MC6	PTMC6001	0	0	0	0	0	0	F	1991	21	18\30	10	M10\12	Revendedora	3	1500\3000	0	0	3	0	0	0		0		0		0
PT	PT_MC6	PTMC6021	3	3	1	1	2	2	M	1989	23	18\30	11	M10\12	Estagiario	2	500\1500	1	5	23	1	0	0		0		1	1	1	1
PT	PT_MC6	PTMC6020	4	4	1	1	3	3	F	1960	52	51\60	3	F1\9	Cabeleireira	2	500\1500	0	0	18	1	1	0		0		0		0
PT	PT_MC6	PTMC6011	0	0	0	0	0	0	F	1957	55	51\60	11	M10\12	Dona de Casa	2	500\1500	0	0	40	1	0	1	1	1	1	1	1	0
PT	PT_MC6	PTMC6026	0	0	0	0	0	0	F	1959	53	51\60	7	F1\9	Dona de Casa	2	500\1500	0	0	42	1	0	0		0		0		0
PT	PT_MC6	PTMC6046	0	0	0	0	0	0	M	1959	53	51\60	13	S13\	Funcionario Publico	4	3000\	1	24	52	1	1	1	0	1	0	1	0	1	1
PT	PT_MC6	PTMC6051	0	0	0	0	0	0	F	1982	30	18\30	11	M10\12	Dona de Casa	4	3000\	0	0	1	0	0	0		0		0		0
PT	PT_MC6	PTMC6040	0	0	0	0	0	0	M	1987	25	18\30	15	S13\	Professor	2	500\1500	0	0	0	1	0	1	1	1	1	0		0
